# Supplementary material for: Does Total Neoadjuvant Therapy Impact Surgical Precision in Total Mesorectal Excision? A Nationwide Survey of the Experiences of Expert Surgeons
Source: Cancers (Basel). 2025 Jan 17;17(2):283. doi: 10.3390/cancers17020283 (PMC11763819; doi:10.3390/cancers17020283)
Supplement: Supplementary file 1 [file cancers-17-00283-s001.zip]

Archive with 1 entries (1 files):
- cancers-3309079-supplementary.pdf
